# Supplementary material for: A Hydrotalcite-Based PET Composites with Enhanced Properties for Liquid Milk Packaging Applications
Source: Materials (Basel). 2023 Feb 24;16(5):1857. doi: 10.3390/ma16051857 (PMC10004223; doi:10.3390/ma16051857)
Supplement: Supplementary file 1 [file materials-16-01857-s001.zip]

Archive with 1 entries (1 files):
- materials-2119337-supplementary.pdf
